# Supplementary material for: Evolution and diversity of transposable elements in fish genomes
Source: Sci Rep. 2019 Oct 28;9:15399. doi: 10.1038/s41598-019-51888-1 (PMC6817897; doi:10.1038/s41598-019-51888-1)
Supplement: Supplementary file 2 — Supplementary Table S1, Table S2, Table S3, Table S4, Table S5, Table S6 [file 41598_2019_51888_MOESM2_ESM.xlsx]

## Sheet: Table S1
Table S1: The 35 Actinopterygii (14 different orders), 1 Chondrichthyes, 1 Sarcopterygii, 1 Agnatha, and 1 Chordata genomes that were used for this analysis
Species	Download links	TE libraries source
Anguilla anguilla	https://www.ncbi.nlm.nih.gov/assembly/GCA_000695075.1	FishTEDB
Anguilla japonica	https://www.ncbi.nlm.nih.gov/assembly/GCA_000470695.1	FishTEDB
Astyanax mexicanus	ftp://ftp.ensembl.org/pub/release-84/fasta/astyanax_mexicanus/dna/	FishTEDB
Boleophthalmus pectinirostris	https://www.ncbi.nlm.nih.gov/assembly/GCF_000788275.1/	Denovo
Branchiostoma belcheri	http://mosas.sysu.edu.cn/genome/download_data.php	FishTEDB
Callorhinchus milii	http://esharkgenome.imcb.a-star.edu.sg/	FishTEDB
Ctenopharyngodon idellus	http://www.ncgr.ac.cn/grasscarp/	FishTEDB
Cynoglossus semilaevis	https://www.ncbi.nlm.nih.gov/assembly/GCA_000523025.1	FishTEDB
Danio rerio	ftp://ftp.ensembl.org/pub/release-84/fasta/danio_rerio/dna/	Repbase
Dicentrarchus labrax	https://www.ncbi.nlm.nih.gov/assembly/GCA_000689215.1	FishTEDB
Electrophorus electricus	http://efishgenomics.zoology.msu.edu/?q=node/1	FishTEDB
Gadus morhua	ftp://ftp.ensembl.org/pub/release-84/fasta/gadus_morhua/dna/	FishTEDB
Gasterosteus aculeatus	ftp://ftp.ensembl.org/pub/release-84/fasta/gasterosteus_aculeatus/dna/	FishTEDB
Haplochromis burtoni	https://www.ncbi.nlm.nih.gov/assembly/GCF_000239415.1/	Denovo
Larimichthys crocea	https://www.ncbi.nlm.nih.gov/assembly/GCA_000972845.1	FishTEDB
Lates calcarifer	https://www.ncbi.nlm.nih.gov/assembly/GCA_001010145.1	FishTEDB
Latimeria chalumnae	ftp://ftp.ensembl.org/pub/release-84/fasta/latimeria_chalumnae/dna/	FishTEDB
Lepisosteus oculatus	ftp://ftp.ensembl.org/pub/release-84/fasta/lepisosteus_oculatus/dna/	FishTEDB
Maylandia zebra	https://www.ncbi.nlm.nih.gov/assembly/GCA_000150915.1	Denovo
Neolamprologus brichardi	https://www.ncbi.nlm.nih.gov/assembly/GCA_000239395.1	FishTEDB
Nothobranchius furzeri	http://africanturquoisekillifishbrowser.org/downloads.html	FishTEDB
Notothenia coriiceps	https://www.ncbi.nlm.nih.gov/assembly/GCA_000735185.1	FishTEDB
Oreochromis niloticus	ftp://ftp.ensembl.org/pub/release-84/fasta/oreochromis_niloticus/dna/	FishTEDB
Oryzias latipes	ftp://ftp.ensembl.org/pub/release-84/fasta/oryzias_latipes/dna/	FishTEDB
Periophthalmodon schlosseri	https://www.ncbi.nlm.nih.gov/assembly/GCA_000787095.1/	Denovo
Periophthalmus magnuspinnatus	https://www.ncbi.nlm.nih.gov/assembly/GCA_000787105.1	FishTEDB
Petromyzon marinus	ftp://ftp.ensembl.org/pub/release-84/fasta/petromyzon_marinus/dna/	FishTEDB
Poecilia formosa	ftp://ftp.ensembl.org/pub/release-84/fasta/poecilia_formosa/dna/	FishTEDB
Pundamilia nyererei	https://www.ncbi.nlm.nih.gov/assembly/GCF_000239375.1/	Denovo
Scartelaos histophorus	https://www.ncbi.nlm.nih.gov/assembly/GCA_000787155.1/	Denovo
Scleropages formosus	https://www.ncbi.nlm.nih.gov/assembly/GCA_001005745.2	FishTEDB
Sinocyclocheilus anshuiensis	https://www.ncbi.nlm.nih.gov/assembly/GCF_001515605.1/	Denovo
Sinocyclocheilus grahami	https://www.ncbi.nlm.nih.gov/assembly/GCA_001515645.1	FishTEDB
Sinocyclocheilus rhinocerous	https://www.ncbi.nlm.nih.gov/assembly/GCF_001515625.1/	Denovo
Takifugu flavidus	https://www.ncbi.nlm.nih.gov/assembly/GCA_000400755.1	FishTEDB
Takifugu rubripes	ftp://ftp.ensembl.org/pub/release-84/fasta/takifugu_rubripes/dna/	FishTEDB
Tetraodon nigroviridis	ftp://ftp.ensembl.org/pub/release-84/fasta/tetraodon_nigroviridis/dna/	FishTEDB
Thunnus orientalis	https://www.ncbi.nlm.nih.gov/assembly/GCA_000418415.1	FishTEDB
Xiphophorus maculatus	ftp://ftp.ensembl.org/pub/release-84/fasta/xiphophorus_maculatus/dna/	FishTEDB

## Sheet: Table S2
Table S2: Global TE content in the genome of different fish species (Lancelet added)
Species	genome_length	repeat_length	ratio
Tetraodon nigroviridis	358601784	18310921	5.11
Takifugu flavidus	393296343	29804117	7.88
Takifugu rubripes	393312790	34309872	8.72
Branchiostoma belcheri	426108443	131387379	30.83
Gasterosteus aculeatus	461517706	60086598	13.02
Cynoglossus semilaevis	470182763	37573869	7.99
Electrophorus electricus	560202223	54302798	9.69
Notothenia coriiceps	636595335	146284285	22.98
Lates calcarifer	668464831	91210099	13.64
Dicentrarchus labrax	675917103	101430915	15.01
Larimichthys crocea	678921668	92812089	13.67
Periophthalmodon schlosseri	679761122	247220612	36.37
Thunnus orientalis	684497465	130451380	19.06
Scartelaos histophorus	695008792	194398378	27.97
Periophthalmus magnuspinnatus	701696780	245550097	34.99
Scleropages formosus	708403365	117525382	16.59
Xiphophorus maculatus	729664433	115713701	15.86
Poecilia formosa	748923461	136414382	18.21
Pundamilia nyererei	830133247	133426358	16.07
Haplochromis burtoni	831411547	130799424	15.73
Gadus morhua	832114588	144710567	17.39
Neolamprologus brichardi	847893845	119016867	14.04
Maylandia zebra	859842118	207463529	24.13
Oryzias latipes	868983502	232402424	26.74
Petromyzon marinus	885550958	292056619	32.98
Ctenopharyngodon idella	900506596	360878048	40.08
Oreochromis niloticus	927383394	197889931	21.34
Lepisosteus oculatus	945861706	151904425	16.06
Boleophthalmus pectinirostris	955735039	407843095	42.67
Callorhinchus milii	974481817	380327489	39.03
Anguilla anguilla	1018701900	104004568	10.21
Nothobranchius furzeri	1023205147	433148143	42.33
Anguilla japonica	1151137423	127203861	11.05
Astyanax mexicanus	1191242572	300257628	25.21
Danio rerio	1371702787	771351940	56.23
Sinocyclocheilus anshuiensis	1632701648	532754821	32.63
Sinocyclocheilus rhinocerous	1655769822	507882690	30.67
Sinocyclocheilus grahami	1750271176	572315976	32.7
Latimeria chalumnae	2860575514	970892481	33.94

## Sheet: Table S3
Table S3: TE content in different classes
species	CLASSII	CLASSI
Tetraodon nigroviridis	1.85	3.29
Takifugu flavidus	1.77	6.26
Takifugu rubripes	1.54	7.42
Branchiostoma belcheri	13.11	19.19
Gasterosteus aculeatus	3.75	9.68
Cynoglossus semilaevis	3.8	4.28
Electrophorus electricus	3.62	6.42
Notothenia coriiceps	11.14	12.26
Lates calcarifer	4.53	9.38
Dicentrarchus labrax	6.45	9.08
Larimichthys crocea	4.5	9.93
Periophthalmodon schlosseri	15.11	23.17
Thunnus orientalis	8.77	11.1
Scartelaos histophorus	12.85	15.94
Periophthalmus magnuspinnatus	12.12	25.66
Scleropages formosus	4.43	13.39
Xiphophorus maculatus	10.23	5.79
Poecilia formosa	10.57	7.76
Pundamilia nyererei	8.39	8.16
Haplochromis burtoni	8.09	8.04
Gadus morhua	5.03	13.16
Neolamprologus brichardi	7.34	6.94
Maylandia zebra	7.05	17.99
Oryzias latipes	12.25	15.7
Petromyzon marinus	2.96	32.28
Ctenopharyngodon idella	25.57	16.28
Oreochromis niloticus	8.93	13.3
Lepisosteus oculatus	4.08	12.55
Boleophthalmus pectinirostris	15.75	28.8
Callorhinchus milii	0.14	44.22
Anguilla anguilla	5.18	5.23
Nothobranchius furzeri	7	36.25
Anguilla japonica	4.7	6.51
Astyanax mexicanus	18.29	7.32
Danio rerio	46.27	9.8
Sinocyclocheilus anshuiensis	16.51	18.87
Sinocyclocheilus rhinocerous	14.97	18.28
Sinocyclocheilus grahami	16.7	18.39
Latimeria chalumnae	4.38	31.83

## Sheet: Table S4
Table S4: TE content in different types (DNA transposons, LTR, LINE, SINE)
Species	DNA	LTR	LINE	SINE
Tetraodon nigroviridis	1.85	2.32	0.74	0.12
Takifugu flavidus	1.77	4.48	1.3	0.12
Takifugu rubripes	1.54	5.51	1.54	0.21
Branchiostoma belcheri	13.11	13.94	3.03	1.17
Gasterosteus aculeatus	3.75	4.79	4	0.17
Cynoglossus semilaevis	3.8	3.14	0.87	0.13
Electrophorus electricus	3.62	3.43	2.29	0.41
Notothenia coriiceps	11.14	7.61	2.38	0.67
Lates calcarifer	4.53	3.02	5.9	0.14
Dicentrarchus labrax	6.45	6.28	1.18	0.42
Larimichthys crocea	4.5	7.43	1.56	0.54
Periophthalmodon schlosseri	15.11	11.43	8.35	1.64
Thunnus orientalis	8.77	7.58	1.85	0.43
Scartelaos histophorus	12.85	8.44	4.51	1.06
Periophthalmus magnuspinnatus	12.12	11.32	10.25	1.83
Scleropages formosus	4.43	5.86	2.86	4.5
Xiphophorus maculatus	10.23	3.58	1.21	0.38
Poecilia formosa	10.57	5.04	1.43	0.32
Pundamilia nyererei	8.39	5.8	1.7	0.49
Haplochromis burtoni	8.09	6.16	1.05	0.6
Gadus morhua	5.03	9.67	2.05	0.32
Neolamprologus brichardi	7.34	4.98	1.19	0.59
Maylandia zebra	7.05	14.76	2.67	0.34
Oryzias latipes	12.25	9.3	4.66	0.97
Petromyzon marinus	2.96	21.72	8.06	1.57
Ctenopharyngodon idella	25.57	7.69	6.85	0.24
Oreochromis niloticus	8.93	10.18	2.37	0.51
Lepisosteus oculatus	4.08	5.56	3.03	2.89
Boleophthalmus pectinirostris	15.75	12.24	14.32	1.02
Callorhinchus milii	0.14	33.74	4.77	3.47
Anguilla anguilla	5.18	3.1	0.83	0.77
Nothobranchius furzeri	7	29.17	5.66	0.36
Anguilla japonica	4.7	3.83	1.19	1.08
Astyanax mexicanus	18.29	3.36	2.13	0.31
Danio rerio	46.27	6.01	3.29	0.5
Sinocyclocheilus anshuiensis	16.51	10.61	7.06	0.35
Sinocyclocheilus rhinocerous	14.97	11.62	5.55	0.26
Sinocyclocheilus grahami	16.7	11.64	5.94	0.21
Latimeria chalumnae	4.38	26.37	2.46	1.33

## Sheet: Table S5
Table S5: TE content in different superfamilies
Species	Academ	CMC	Crypton	Dada	Ginger	Helitron	Kolobok	Mutator	Maverick	Merlin	Novosib	P	PIF	PiggyBac	Sola	Tc-Mariner	Transib	Zator	Zisupton	hAT	CR1	CRE	DRE	Dong-R4	I	Jockey	L1	L2	Penelope	Proto2	R1	R2	RTE	Rex1	Tad1	Copia	DIRS	ERV	Gypsy	Ngaro	Pao	5S	7SL	MIR	U	tRNA
Tetraodon nigroviridis	0	0.054114	0	0.029448	0.047011	0.014133	0.00777	0	0.035237	0	0	0	0.02874	0	0.02391	0.335971	0	0	0	0.972639	0	0	0	0.005944	0.044456	0.007919	0.100474	0.162615	0.215708	0	0	0.384489	0.611409	0.635986	0	0.015608	0.036986	0.062978	0.335975	0	0.017117	0	0.005941	0.001656	0	0.113075
Takifugu flavidus	0	0.1133	0	0.011827	0	0.016409	0.009951	0.02957	0.002511	0	0	0	0.198469	0.014606	0.018314	0.629439	0	0	0	0.417395	0.002204	0	0	0.041517	0.015553	0.083384	0.369965	1.43059	0.195962	0	0	1.11383	1.26093	0.294555	0	0.015124	0.015248	0.36227	0.647668	0.075161	0.011103	0	0	0.004763	0	0
Takifugu rubripes	0	0.02339	0	0.014701	0	0	0	0.043471	0	0	0	0	0.157303	0.006369	0	0.674063	0	0	0	0.415485	0	0	0	0.034443	0.013416	0	0.778319	2.2525	0.142626	0	0	0.872933	1.35729	0.455884	0	0.022748	0.018771	0.207882	1.03627	0.069993	0.005402	0	0	0	0	0.042809
Branchiostoma belcheri	1.79617	0.681523	0	0.230343	0.589202	0.06172	0	0.410401	0	0	0.043219	0	3.62471	0.757688	0.12151	0.221766	0	0.025211	0	1.26877	5.54295	0	0	0	0.183714	0.01609	1.40863	1.14343	0.54952	0.019909	0.052633	0.587508	3.66079	0.575219	0.004157	0.019149	0.039133	0	1.37065	0.018761	0	0	0	0.97305	0	0.089842
Gasterosteus aculeatus	0	0.106828	0.003581	0	0.026179	0.157996	0.010776	0	0.113483	0.030482	0.175142	0	0.152717	0.00954	0	0.561146	0	0	0	1.07505	0	0	0	0	0.056293	0	0.361172	2.4334	0.058564	0.006479	0.012764	0.068727	1.1475	0.751824	0	0.061217	0.009107	0.202685	1.72057	0.18928	0.034085	0	0	0.137791	0	0.012142
Cynoglossus semilaevis	0.029316	0.036961	0	0.024867	0	0.008587	0	0	0.005132	0	0	0	0.030322	0.017369	0	0.988502	0	0	0	2.3609	0	0	0	0	0.040691	0.007728	0.004556	0.079318	0.130719	0	0	0.033872	2.50205	0.174249	0.002717	0.004847	0	0.066177	0.27448	0.214136	0.00136	0	0	0.03575	0.005618	0
Electrophorus electricus	0	0.139639	0	0.018675	0.523847	0.003057	0.042313	0.019596	0.049792	0	0.22042	0	0.172618	0.015908	0.267748	1.35638	0	0	0	0.581133	0.351059	0	0.00391	0.139112	0	0	0.054439	1.33285	0.112783	0	0	0.888316	0.254676	0.280964	0	0.07474	0	0.242572	1.43387	0.017223	0.005654	0.009819	0	0.257073	0	0.124446
Notothenia coriiceps	0.011724	0.133979	0.104251	0	0.01123	0.027632	0.448309	0.017884	0.030024	0.004681	0.078289	0	0.372403	0.586751	0	0.802202	0	0	0.002279	3.99851	0.420155	0	0	0	0.43525	0.003399	1.08864	2.87834	0.004394	0.008892	0.007005	0.098707	0.46564	0.633607	0	0	0.226619	0.051672	0.589744	0	0.014137	0	0	0.316327	0	0.002425
Lates calcarifer	0	0.243218	0	0.01007	0	0.347526	0.030674	0.035087	0.011273	0	0.014774	0	0.120037	0.011911	0.130092	1.15983	0	0	0.010663	1.52486	0	0	0	0.005769	0.01651	0.010309	0.547893	1.73195	0.045274	0	0	0.062086	0.169076	0.337484	0.010608	0.039225	0.005159	0.068889	2.06234	0.221294	0.008979	0	0	0.057234	0	0.058497
Dicentrarchus labrax	0	0.217255	0.023531	0	0	0.216856	0.037598	0.019008	0	0	0	0.041817	0.146485	0.013211	0	0.60248	0	0	0	2.51152	0.014579	0	0	0.022965	0.048063	0.032928	1.49927	2.90266	0.034185	0	0	0.51216	0.608694	0.488222	0	0.039298	0	0.124918	0.184661	0.077727	0.041466	0	0	0.075621	0	0.177985
Larimichthys crocea	0	0.124484	0	0.043199	0	0.216382	0.022163	0.007505	0.044118	0	0.126756	0	0.05641	0.011102	0.042057	0.640179	0	0	0	0.924878	0.095533	0	0	0.027813	0.184324	0.032066	1.92261	2.81523	0.056736	0.005755	0	0.68059	1.41236	0.923442	0	0	0.025848	0.070158	1.29953	0.117857	0.054903	0	0	0.02946	0	0.143279
Periophthalmodon schlosseri	0.006243	0.013619	0	0	0	0.12643	0.022199	0.401516	0	0	0	0	0.103017	0.05213	0.019515	0.825526	0.933506	0	0	3.99184	0.410159	0	0	0.048685	0.209831	0	2.05717	2.7568	0.709982	0.006359	0.006199	1.23591	2.19839	0.477264	0	0.025078	0.013044	0.480554	3.42508	0.353715	0.004323	0.497382	0	1.02195	0	0.034281
Thunnus orientalis	0	0.127822	0.019474	0.001529	0.033236	0.130364	0.063832	0.020078	0.05001	0	0.024712	0.006005	0.010625	0	0.007558	0.849359	0	0	0	2.80066	0.410051	0	0.007287	0.006884	0.259926	0.032367	0.804486	3.71034	0.067737	0	0.0065	0.606313	0.32316	0.389371	0	0	0.091193	0.050367	0.30378	0.035652	0	0.003196	0	0.119459	0	0.049202
Scartelaos histophorus	0	0.013458	0	0	0	0.017146	0	0.050367	0.065167	0	0.002043	0.005866	0.299608	0	0.097242	0.956776	0	0	0	2.28205	0.011111	0	0	0.052763	0	0	0.220914	1.13436	0.248199	0.019073	0	1.60095	0.6186	0.344912	0	0	0.011169	0.009176	2.28236	0.186932	0.008141	0	0	0.621462	0	0.165555
Periophthalmus magnuspinnatus	0	0.082179	0	0	0	0.002688	0.009216	0	0.016056	0	0	0	0.143284	0.046734	0.006633	3.31281	0	0	0	3.86487	0.006779	0	0	0.050632	0	0	0.546541	3.13774	0.801271	0.016251	0	2.3989	1.70396	0.382871	0	0	0.012512	0.003286	7.17264	0.336512	0.002238	0.23967	0	1.13338	0	0.364005
Scleropages formosus	0	0.035228	0	0	0	0.06013	0	0	0	0	0	0	0	0	0.029945	3.97926	0	0	0	0.261475	0.05586	0	0	0.039374	0.121306	0.003766	0.39263	2.29757	0.015884	0	0.024021	1.40804	1.1213	0.408777	0	0	0	0.014259	1.03574	1.35419	0.007885	0.02806	0	3.12923	0.020729	1.34411
Xiphophorus maculatus	0.031375	0.078123	0	0	0	0.189077	0.024971	0.017467	0	0	0	0.006764	0.454868	0.012457	0.021897	4.52863	0	0	0	2.46339	0.000436	0	0	0.014163	0.153173	0	0.632339	1.07907	0.013472	0.004855	0	0.014179	0.556041	0.40957	0	0	0	0	0.34982	0.2423	0.005147	0	0	0.045951	0	0.115624
Poecilia formosa	0.008847	0.137075	0	0	0	0.210025	0.005409	0.020574	0.135921	0	0	0	0.555879	0.298061	0	4.25465	0	0	0	3.11687	0.015164	0	0	0.053159	0.473851	0.003223	1.41555	0.855624	0.015105	0.004743	0	0.338969	0.604943	0.380495	0	0.04338	0.012276	0.046821	0.666654	0.121581	0.069638	0	0	0.056067	0	0.240488
Pundamilia nyererei	0	0.054812	0	0	0	0.02234	0.00271	0.000727	0	0	0.004507	0	0.188912	0.076878	0.036227	4.17011	0	0	0.013912	2.04341	0.077497	0	0	0.082962	0.039564	0	0.80421	1.85318	0.41534	0.00182	0	1.04018	0.844247	0.575022	0	0.033626	0.029735	0.056724	0.917459	0.397943	0	0	0	0.376808	0	0.08653
Haplochromis burtoni	0	0.084665	0	0	0.020607	0.030145	0	0.093232	0.004123	0	0	0	0.132382	0.080023	0.017694	3.98601	0	0	0.022004	2.06757	0.018637	0	0	0.044128	0.148834	0.041144	0.949886	2.60183	0.320537	0	0	0.671434	0.906984	0.625558	0	0.013845	0.023293	0.081276	0.483199	0.170938	0.007769	0	0	0.072498	0	0.499585
Gadus morhua	0.013973	0.061082	0.008985	0	0.319751	0.023228	0.049359	0.037153	0	0.006967	0.498401	0.008859	0.362034	0.007263	0.40989	0.145103	0	0.002123	0	0.88521	0.651534	0	0	0	0.149746	0	1.18075	3.51531	0.003594	0.01105	0	0.758268	2.94751	1.00977	0	0.049018	0.165147	0.056456	0.766086	0.007928	0.046917	0.041217	0	0.181585	0	0.030675
Neolamprologus brichardi	0	0.102363	0	0.006198	0	0.023762	0	0	0	0	0.006625	0	0.173331	0.093078	0.014949	3.68322	0	0	0.005892	1.72028	0	0	0	0.095108	0.034181	0.007774	0.712777	1.83098	0.359776	0.003459	0	0.700951	0.835892	0.455651	0	0.020626	0.014138	0.167586	0.444324	0.248165	0.004618	0	0	0.241436	0	0.290943
Maylandia zebra	0	0.191953	0	0	0.000998	0.023293	0	0.000318	0.001782	0	0.001951	0	0.191602	0.079784	0.0043	3.34978	0	0	0	2.18363	0.193765	0	0	0.00908	0.072886	0	2.30637	4.74949	0.294025	0.005544	0	2.46012	1.79699	3.78848	0	0.004408	0.018764	0.044233	1.64042	0.061511	0.05104	0	0	0.075516	0	0.225006
Oryzias latipes	0.005216	0	0.209839	0	0	0.044962	0	0.000914	0	0	0	0	1.36957	0.440161	0.067462	2.14824	0	0	0.001496	2.44757	0.057692	0	0	0.081518	0.161189	0	2.33886	2.59989	0.101124	0.019025	0	2.21219	1.10263	0.626725	0.001142	0.019219	0.005849	0.055865	3.40251	0.169437	0.022851	0.008102	0	0.218592	0	0.63624
Petromyzon marinus	0.017365	0.264745	0	0	0	0.11127	0	0.005433	0	0	0	0	0.010415	0	0.019921	1.60609	0	0.15833	0	0.545034	3.3947	0.054324	0	0	0.242498	0.109978	0.231403	1.56028	1.72725	0	0.004352	0.085645	14.8783	1.45453	0.015266	4.9e-05	0	0.007789	2.62693	0.112396	0.018295	0.147715	0	0	0.002627	1.41754
Ctenopharyngodon idella	0	1.1179	0.003914	0.019608	0.046721	0.563361	0.986592	0.021948	0.022942	0	0	0.045461	1.08932	0.956265	0.015543	3.73457	0	0	0	7.02598	0.242119	0	0	0	0.12296	0	2.3157	3.53831	0.032106	0	0	0.267927	0.183794	0.04903	0.032585	0.003087	0.940418	0.084966	3.78195	0.080968	0.029675	0.038973	0	0	0.004272	0.024066
Oreochromis niloticus	0.004026	0.157184	0	0	0.029918	0.0797	0	0.008041	0.022136	0	0.051816	0	0.267709	0.036941	0.008184	4.01459	0	0	0.000334	2.04735	0.08009	0	0	0.125099	0.168192	0	1.66661	3.90159	0.370828	0	0	1.92145	1.14574	1.16552	0.029194	0.012434	0.030782	0.148159	1.27024	0.18372	0.110776	0	0	0.157354	0	0.284566
Lepisosteus oculatus	0	0.011364	0	0	0	0.044593	0	0	0.064942	0	0	0	0.025837	0.012751	0	2.33036	0	0	0	0.529137	1.81878	0	0	0	0.045945	0.007763	0.400324	1.29351	0.225727	0	0	0.027896	0.391355	1.09033	0	0.016946	0	0.259264	1.54224	0.532915	0	1.47636	0	0.213793	0	1.22813
Boleophthalmus pectinirostris	0.848649	0.066702	0	0	0.00433	0.016989	0.007106	0.150945	0	0	0	0	0.654245	0.081086	0.03666	1.90201	0	0	0	5.00596	0.001758	0	0	0.023166	0	0	1.58471	1.41617	0.342663	0.030739	0	1.23179	4.42087	0.495983	0	0	0.010931	0.001574	11.0187	1.66536	0.007284	0.542902	0	0.352146	0	0.032966
Callorhinchus milii	0	0.000508	0	0	0.003884	0.006847	0	0.003815	0	0	0	0	0	0	0.009419	0.004376	0	0	0	0.053817	18.9516	0	0	0.004994	0	0	0.012168	20.0571	0.064811	0	0	0.031281	0.005618	0	0	0	0	0.005401	4.12368	0	0	0.001415	0	0.00025	0	3.41339
Anguilla anguilla	0.008504	0.123243	0.034663	0	0	0.505796	0.011549	0	0	0	0.034964	0	0.211313	0.032142	0.004507	1.90912	0	0	0	0.830985	0.339408	0	0	0	0.053916	0.007263	0.653521	1.35594	0	0	0	0.176047	0.171023	0.073152	0	0.017172	0.028832	0.023105	0.197133	0.052911	0.007908	0.062192	0	0.420257	0	0.0689
Nothobranchius furzeri	0.010134	0.009459	0.002221	0	0.022578	0.093463	0.060638	0.083951	0.031973	0	0.002533	0.031815	0.346265	0.022374	0.000518	1.2912	0	0	0	2.42397	0.186347	0	0	0.020601	0.260836	0.001893	2.07366	9.63374	0.286357	0.018636	0	0.5511	15.1759	1.65166	0	0.040502	0.15577	0.118054	3.30529	0.028482	0.022828	0	0	0.249639	0	0.103359
Anguilla japonica	0	0.086088	0.035779	0	0	0.057373	0.002498	0	0.004159	0	0	0.006604	0.233828	0	0.0157	1.98465	0	0	0	0.841318	0.32767	0	0	0	0.095603	0	0.562187	1.51494	0	0	0	0.867358	0.242861	0.082967	0	0.062434	0.014079	0.017139	0.382248	0	0	0.139283	0	0.529735	0	0.317977
Astyanax mexicanus	0	0.537536	0	0	0	0.384307	0	0.07305	0.028148	0	0.055256	0.028662	0.905556	0.02925	0.057473	8.14049	0	0	0	2.48907	0	0	0	0	0.057231	0	0.286655	0.598829	0	0	0	0.16357	0.033378	0.274256	0	0	0	0.020071	1.06462	0.019867	0.026392	0	0	0.011212	0	0.092035
Danio rerio	0.00900126	4.91306	1.33082	0.202053	0.306674	1.76772	3.60263	0.45893	0	1.11755	0	0.191073	4.21519	0.821639	0.194814	4.14901	0	0.0119487	0.967468	12.1115	0.13023	0	0	0	0	0	0.837607	1.4982	0.176627	0.00374246	0	0.0109459	0.258684	0.382801	0	0.566114	2.23156	1.03297	1.54463	0.0166591	0.245085	0.460256	0	0	0	0
Sinocyclocheilus anshuiensis	0.020603	1.32681	0.007745	0	0	0.150677	0.837137	0.099127	0.026544	0	0.045447	0.067645	0.623603	0.423016	0.02013	1.72952	0	0	0	4.09662	0.173956	0.010433	0	0	0.845587	0	2.27289	4.37233	0.004704	0	0.00362	1.19011	0.658636	0.682655	0.004205	0.008657	0.930978	0.054067	4.93042	0.036908	0.031293	0.049404	0	0	0	0.040112
Sinocyclocheilus rhinocerous	0	1.18776	0.001593	0.005044	0	0.223015	0.826579	0	0.029303	0	0	0.004923	0.548433	0.269508	0.034798	1.65572	0.024218	0	0	3.80247	0.315873	0	0	0	0.433014	0	1.93848	5.30417	0	0.004062	0	1.5973	0.99789	0.917914	0	0	0.745833	0.003361	3.84151	0.060276	0.029663	0.038669	0	0.013451	0	0.039147
Sinocyclocheilus grahami	0.006577	1.10937	0.004525	0.101966	0.003302	0.179916	1.45107	0.042339	0.028739	0	0.008945	0.023483	0.707339	0.448448	0.01685	2.2314	0	0	0	4.36494	0.473891	0	0	0	0.653929	0	2.46346	5.20892	0.002342	0	0.020023	1.14271	0.560092	1.05199	0.002686	0.013575	1.07591	0.117286	3.51843	0.046716	0.028563	0.044814	0	0.009858	0	0.061169
Latimeria chalumnae	0.001823	0.110256	8.1e-05	0.004533	0.090485	0.531946	0.005174	0.045892	0.194939	0	0.070561	0.027846	0.151439	0	0	0.15967	0	0	0	0.493685	7.23003	0	0.004132	0	0.434416	0.014065	9.83596	8.91755	0.338613	0	0	0.706291	1.9305	0	0	0.003182	0.653906	0.005127	1.43584	0.001214	0	1.09632	0	0.005949	0	0.224887

## Sheet: Table S6
Table S6: Correlation coefficients between TE content and genome size in different classification hierarchies
	r	p_value
all	0.473849	0.00231
CLASSI	0.394295	0.013
CLASSII(DNA)	0.288078	0.07533
LINE	0.163909	0.3187
LTR	0.431218	0.00613
SINE	0.0509404	0.7581
Academ	0.0184761	0.9123
CMC	0.9123	0.03416
Crypton	0.158859	0.3408
Dada	0.20991	0.2059
PIF	0.261425	0.1129
Ginger	0.1129	0.8289
Helitron	0.387798	0.01614
Kolobok	0.351493	0.03047
Maverick	0.414803	0.009614
Merlin	0.16189	0.3315
Mutator	0.154251	0.3551
Novosib	-0.0359429	0.8304
P	0.371849	0.02152
PiggyBac	0.239848	0.1469
Sola	-0.0485299	0.7723
Tc-Mariner	0.0806789	0.6302
Transib	-0.0759299	0.6505
Zator	0.00357721	0.983
Zisupton	0.164577	0.3235
hAT	0.209789	0.2062
CR1	0.282702	0.08548
CRE	0.0409448	0.8072
DRE	0.202213	0.2234
Dong	-0.27495	0.09479
I	0.560303	0.0002539
Jockey	-0.138947	0.4054
L1	0.778062	8.991e-09
L2	0.378364	0.01916
Penelope	-0.0334802	0.8418
Proto2	-0.089944	0.5913
R1	0.0426911	0.7991
R2	0.0726895	0.6645
RTE	0.021466	0.8982
Rex1	-0.0207506	0.9016
Tad1	0.0107893	0.9487
Copia	0.11739	0.4827
DIRS	0.559204	0.0002626
ERV	-0.0345214	0.837
Gypsy	0.198752	0.2316
Ngaro	-0.12621	0.4502
Pao	0.142811	0.3924
5S	0.448295	0.004763
7SL	-0.198771	0.2316
MIR	-0.148838	0.3725
U	-0.112171	0.5025
tRNA	0.0115966	0.9449
